# Supplementary material for: Prevalence and Molecular Characteristics of FAdV-4 from Indigenous Chicken Breeds in Yunnan Province, Southwestern China
Source: Microorganisms. 2023 Oct 26;11(11):2631. doi: 10.3390/microorganisms11112631 (PMC10673041; doi:10.3390/microorganisms11112631)
Supplement: Supplementary file 1 [file microorganisms-11-02631-s001.zip]

Archive with 3 entries (3 files):
- Table S1.Primers were used in study.pdf
- Table S2.Details of fowl adenovirus isolates for sequence alignment and phylogenetic analysis;.pdf
- Table S3.Information on strains with the highest homology to FAdV-4 strains isolated in our study..pdf
